# Supplementary material for: A Systematic Review on the Viruses of Anopheles Mosquitoes: The Potential Importance for Public Health
Source: Trop Med Infect Dis. 2023 Sep 26;8(10):459. doi: 10.3390/tropicalmed8100459 (PMC10610971; doi:10.3390/tropicalmed8100459)
Supplement: Supplementary file 1 [file tropicalmed-08-00459-s001.zip]

Archive with 1 entries (1 files):
- tropicalmed-2602109-supplementary.pdf
